# Supplementary material for: BERENICE Final Analysis: Cardiac Safety Study of Neoadjuvant Pertuzumab, Trastuzumab, and Chemotherapy Followed by Adjuvant Pertuzumab and Trastuzumab in HER2-Positive Early Breast Cancer
Source: Cancers (Basel). 2022 May 24;14(11):2596. doi: 10.3390/cancers14112596 (PMC9179451; doi:10.3390/cancers14112596)
Supplement: Supplementary file 1 [file cancers-14-02596-s001.zip]

Archive with 1 entries (1 files):
- cancers-1665200-supplementary.pdf
